# Supplementary material for: Atrial Fibrillation and Other Cardiovascular Factors and the Risk of Dementia: An Italian Case–Control Study
Source: Int J Environ Res Public Health. 2024 May 27;21(6):688. doi: 10.3390/ijerph21060688 (PMC11203794; doi:10.3390/ijerph21060688)
Supplement: Supplementary file 1 [file ijerph-21-00688-s001.zip]

Archive with 1 entries (1 files):
- ijerph-3027283-Supplementary Materials.pdf
